# Supplementary material for: Exome Analysis Reveals Novel Missense and Deletion Variants in the CC2D2A Gene as Causative of Joubert Syndrome
Source: Genes (Basel). 2023 Mar 28;14(4):810. doi: 10.3390/genes14040810 (PMC10137517; doi:10.3390/genes14040810)
Supplement: Supplementary file 1 [file genes-14-00810-s001.zip]

Archive with 1 entries (1 files):
- genes-2269059-supplementary.pdf
